# Supplementary material for: Virtual Screening and ADMET Prediction to Uncover the Potency of Flavonoids from Genus Erythrina as Antibacterial Agent through Inhibition of Bacterial ATPase DNA Gyrase B
Source: Molecules. 2023 Dec 8;28(24):8010. doi: 10.3390/molecules28248010 (PMC10745610; doi:10.3390/molecules28248010)
Supplement: Supplementary file 1 [file molecules-28-08010-s001.zip]

Archive with 1 entries (1 files):
- molecules-2595116-supplementary.pdf
